# Supplementary material for: Hemorrhagic Transformation in Acute Ischemic Stroke: A Quantitative Systematic Review
Source: J Clin Med. 2022 Feb 22;11(5):1162. doi: 10.3390/jcm11051162 (PMC8910828; doi:10.3390/jcm11051162)
Supplement: Supplementary file 1 [file jcm-11-01162-s001.zip]

Archive with 1 entries (1 files):
- jcm-1549985-supplementary.pdf
